# Supplementary material for: Individual Participant Data Meta-Analysis for a Binary Outcome: One-Stage or Two-Stage?
Source: PLoS One. 2013 Apr 9;8(4):e60650. doi: 10.1371/journal.pone.0060650 (PMC3621872; doi:10.1371/journal.pone.0060650)
Supplement: Supporting Information S1 — Full model specifications and R code for implementation. (GZ) [file pone.0060650.s001.gz]

Archive with 2 entries (2 files):
- examples.r
- models.r
