# Supplementary material for: Individual Participant Data Meta-Analysis for a Binary Outcome: One-Stage or Two-Stage?
Source: PLoS One. 2013 Apr 9;8(4):e60650. doi: 10.1371/journal.pone.0060650 (PMC3621872; doi:10.1371/journal.pone.0060650)
Supplement: Supporting Information S1 — Full model specifications and R code for implementation. (GZ) [file pone.0060650.s001.gz › examples.r]

library(foreign) # Load SPSS data files
library(logistf) # Bias-reduced logistic regression
library(lme4) # Fit mixed effects models
library(mvmeta) # Perform two-stage multivariate meta-analysis
library(metamisc) # Perform univariate meta-analysis (MOM)
source("models.r")

# load dataset 'ds' (represented by the DVT data in the article)
# 'ds' should at least contain the following columns:
# * 'studyid' which indicates the study ID
# * an outcome variable (here referred to as 'dvt')
# * a prognostic factor of interest (stored in 'dep')
# * adjustment factors/confounders (stored in 'adj')
# Below, we illustrate the example for the result of a D-dimer test.

outcome <- 'dvt'
dep <- 'ddimdich'
adj <- c("malign", "surg", "calfdif3")

###############################################################################
# Meta-analysis of unadjusted models
###############################################################################
# > head(ds)
#   studyid ddimdich dvt
# 1       2        0   0
# 2       2        0   0
# 3       2        0   0
# 4       2        0   0
# 5       2        0   0
# 6       2        1   1
###############################################################################

# Model 1 - Full (bivariate) meta-analysis AD model
model1.reml <- FitModel1(ds, dep, outcome) #REML
model1.mle  <- FitModel1(ds, dep, outcome, method="ml") #MLE

# Model 2 - Traditional (univariate) meta-analysis AD model
model2.reml <- FitModel2(ds, dep, outcome) #REML
model2.mle  <- FitModel2(ds, dep, outcome, method="ml") #MLE
model2.mom  <- FitModel2(ds, dep, outcome, method="mom") #MOM

# Model 3 - Fully (bivariate) random-effects one-stage model
model3.1qp <- FitModel3(ds, dep, outcome, nAGQ=1) 
model3.5qp <- FitModel3(ds, dep, outcome, nAGQ=5) 

# Model 4 - Reduced random-effects one-stage model
model4.1qp <- FitModel4(ds, dep, outcome, nAGQ=1) 
model4.5qp <- FitModel4(ds, dep, outcome, nAGQ=5) 

# Model 5 - Stratified one-stage model
model5.1qp <- FitModel5(ds, dep, outcome, nAGQ=1) 
model5.5qp <- FitModel5(ds, dep, outcome, nAGQ=5) 

###############################################################################
# Meta-analysis of adjusted models
###############################################################################
# > head(ds)
#   studyid ddimdich malign surg calfdif3 dvt
# 1       2        0      0    1        1   0
# 2       2        0      0    1        0   0
# 3       2        0      0    0        1   0
# 4       2        0      0    0        1   0
# 5       2        0      0    0        0   0
# 6       2        1      0    0        1   1
###############################################################################

# Model A - Full (multivariate) meta-analysis AD model 
modelA.reml <- FitModelA(ds, dep, adj, outcome) #REML
modelA.mle  <- FitModelA(ds, dep, adj, outcome, method="ml") #MLE

# Model B -  Univariate meta-analysis AD model
modelB.reml <- FitModelB(ds, dep, adj, outcome) #REML
modelB.mle  <- FitModelB(ds, dep, adj, outcome, method="ml") #MLE

# Model C - Fully random-effects one-stage model
modelC.1qp <- FitModelC(ds, dep, adj, outcome, nAGQ=1)
modelC.5qp <- FitModelC(ds, dep, adj, outcome, nAGQ=5) 

# Model D - Reduced one-stage model
modelD.1qp <- FitModelD(ds, dep, adj, outcome, nAGQ=1)
modelD.5qp <- FitModelD(ds, dep, adj, outcome, nAGQ=5) 

# Model D - Stratified one-stage model (by intercept)
modelE.1qp <- FitModelE(ds, dep, adj, outcome, nAGQ=1)
modelE.5qp <- FitModelE(ds, dep, adj, outcome, nAGQ=5) 
