# Supplementary material for: Individual Participant Data Meta-Analysis for a Binary Outcome: One-Stage or Two-Stage?
Source: PLoS One. 2013 Apr 9;8(4):e60650. doi: 10.1371/journal.pone.0060650 (PMC3621872; doi:10.1371/journal.pone.0060650)
Supplement: Supporting Information S1 — Full model specifications and R code for implementation. (GZ) [file pone.0060650.s001.gz › models.r]

VerifyData <- function (ds) {
  # Verify data
  # Checks whether required variables are available
  # Args:
  #   ds:      the dataset
  if (length(dim(ds)) != 2) 
    stop("The data does not consist of 2 dimensions!")
  if (! "studyid" %in% colnames(ds))
    stop("The data does not contain a study ID column!")
}

CheckZeroEvents <- function (x, y) {
  # Verify whether zero-cells occur
  # Args:
  #   x: a vector of the predictor variable values
  #   y: a vector of the outcome variable values
  # 
  # Returns:
  #   TRUE if zero-cell counts occur, FALSE if zero-cell counts do not occur
  zeroevts <- F
  
  # Make sure x is a binary factor
  if (length(unique(x)) > 2) return(zeroevts)
  
  if (length(which(x==1 & y==1))==0 | 
        length(which(x==0 & y==1))==0 |
        length(which(x==1 & y==0))==0 |
        length(which(x==0 & y==0))==0) {
    zeroevts <- T
  }
  return(zeroevts)
}

CalculatePvalue <- function (est, est.var) {
  # Calculate a p-value
  # Args:
  #   est    : the estimated effect size
  #   est.var: the error variance of the estimated effect size
  # 
  # Returns:
  #   The p-value
  z <- -abs(est/sqrt(est.var))
  pval <- 2*pnorm(z)
  return(pval)
}

ConfidenceInterval <- function (est, est.var, level=0.95) {
  # Calculate a confidence interval
  # Args:
  #   est    : the estimated effect size
  #   est.var: the error variance of the estimated effect size
  #   level : the level for the confidence interval
  # 
  # Returns:
  #   The lower and upper limit of the confidence interval
  alpha <- (1-level)/2
  ci.lower <- est + qnorm(alpha)*sqrt(est.var)
  ci.upper <- est + qnorm(1-alpha)*sqrt(est.var)
  out <- c(ci.lower, ci.upper)
  names(out) <-  c(paste((alpha*100),"% CI"),paste(((1-alpha)*100),"% CI"))
  return(out)
}

PredictionInterval <- function (est, est.var, est.tausq, df, level=0.95) {
  # Calculate a prediction interval
  # Args:
  #   est       : the estimated effect size
  #   est.var   : the error variance of the estimated effect size
  #   est.tausq : the between-study variance of the estimated effect size
  #   df        : degrees of freedom
  #   level     : the level for the confidence interval
  # 
  # Returns:
  #   The lower and upper limit of the prediction interval
  alpha <- (1-level)/2
  pi.lower <- est + qt(0.025,df=df)*sqrt(est.var+est.tausq)
  pi.upper <- est + qt(0.975,df=df)*sqrt(est.var+est.tausq)
  out <- c(pi.lower, pi.upper)
  names(out) <-  c(paste((alpha*100),"% PI"),paste(((1-alpha)*100),"% PI"))
  return(out)
}

FitFirstStageModel <- function (x,y) {
  # Fit a one-stage model (ignores heterogeneity)
  # Args:
  #   x: a vector of the predictor variable values
  #   y: a vector of the outcome variable values
  # 
  # Returns:
  #   a list with estimated regression coefficients and variance-covariance
  #   matrix
  zeroevts <- CheckZeroEvents(x,y)
  if (zeroevts) {
    fit <- logistf(y~x) # Apply Firt's bias correction
    out <- list(coefs=coefficients(fit), vcov=fit$var)
  } else {
    fit <- glm(y~x,family=binomial)
    out <- list(coefs=coefficients(fit), vcov=vcov(fit))
  }
  return(out)
}


FitModel1 <- function(ds, dep, outcome, method="reml", level=0.95, round=T) {
  # Full (bivariate) meta-analysis AD model
  #
  # Args:
  #   ds:      the dataset
  #   dep:     the prognostic factor of interest
  #   outcome: the outcome variable of interest
  #   metohd:  use "reml" for restricted maximum likelihood, or "ml" for 
  #            maximum likelihood estimation
  #   level:   level for the confidence interval
  #   round:   set TRUE to round results
  #
  # Returns:
  #   A list with estimates for the random intercept and random slope:
  #   - Mean
  #   - Standard error (SE)
  #   - between-study heterogeneity tau
  #   - Odds ratio (OR)
  #   - P-value (p)
  #   - 2.5% Confidence Interval of the Odds Ratio (CI.lower)
  #   - 97.5% Confidence Interval of the Odds Ratio (CI.upper)
  #   - 2.5% Prediction Interval of the Odds Ratio (PI.lower)
  #   - 97.5% Prediction Interval of the Odds Ratio (PI.upper)
  #  rho: the correlation between the random effects
  VerifyData(ds) # check data
  
  alpha <- (1-level)/2
  studyids <- sort(unique(ds$studyid))
  betas <- c("Intercept",dep)
  
  nstudies <- length(studyids)
  npar <- ((length(betas)**2-length(betas))/2)+2*length(betas)
  estcoefs <- as.data.frame(array(NA,dim=c(nstudies,npar)))
  colnames(estcoefs) <- c("Intercept", "Slope", "var_Intercept", 
                          "cov_Intercept_Slope", "var_Slope")
  rownames(estcoefs) <- studyids
  
  # Stage 1: estimate individual models
  for (j in 1:nstudies)
  {
    x <- ds[which(ds$studyid==studyids[j]),match(dep,colnames(ds))]
    y <- ds[which(ds$studyid==studyids[j]),match(outcome,colnames(ds))]
    
    fit <- FitFirstStageModel(x,y)
    estcoefs[j,] <- c(fit$coefs, fit$vcov[c(1,3,4)])
  }
  
  S <- estcoefs[,3:5]
  
  model <- mvmeta(cbind(Intercept,Slope), S=S, data=estcoefs, method=method)
  
  results <- array(NA, dim=c(2,8))
  int.names <- c(paste((alpha*100),"%CI", sep=""), 
                 paste(((1-alpha)*100),"%CI", sep=""), 
                 paste((alpha*100),"%PI", sep=""),
                 paste(((1-alpha)*100),"%PI", sep=""))
  colnames(results) <-  c("mu", "SE", "tau", "OR", int.names)
  
  # Process results intercept
  est <- model$coef[1]
  est.var <- model$vcov[1,1]
  est.tausq <- model$Psi[1,1]
  pval.int <- CalculatePvalue(est, est.var)
  ci.interval <- exp(ConfidenceInterval(est, est.var, level))
  pi.interval <- exp(PredictionInterval(est, est.var, est.tausq, 
                                        df=(nstudies-2), level))
  results[1,] <- c(est, sqrt(est.var), sqrt(est.tausq), exp(est), 
                   ci.interval, pi.interval)
  
  # Process results slope
  est <- model$coef[2]
  est.var <- model$vcov[2,2]
  est.tausq <- model$Psi[2,2]
  pval.slope <- CalculatePvalue(est, est.var)
  ci.interval <- exp(ConfidenceInterval(est, est.var, level))
  pi.interval <- exp(PredictionInterval(est, est.var, est.tausq, 
                                        df=(nstudies-2), level))
  results[2,] <- c(est, sqrt(est.var), sqrt(est.tausq), exp(est), 
                   ci.interval, pi.interval)
  
  # Process results correlation
  rho <- cov2cor(model$Psi)[1,2]
  
  if (round) {
    results <- round(results,2)
    rho <- round(rho,2)
    if(pval.int>0.001)  pval.int <- round(pval.int,3)
    if(pval.slope>0.001)  pval.slope <- round(pval.slope,3)
  }
  
  # Combine all results
  int.results <- list(estimates=results[1,1:3], OR=results[1,4:8], 
                      p=pval.int)
  slope.results <- list(estimates=results[2,1:3], OR=results[2,4:8], 
                        p=pval.slope)
  
  # Return output
  out <- list("Intercept"=int.results, "Slope"=slope.results, "rho"=rho)
  return(out)
}

FitModel2 <- function(ds, dep, outcome, method="reml", level=0.95, round=T) {
  # Traditional (univariate) meta-analysis AD model
  #
  # Args:
  #   ds:      the dataset
  #   dep:     the prognostic factor of interest
  #   outcome: the outcome variable of interest
  #   metohd:  use "reml" for restricted maximum likelihood, or "ml" for 
  #            maximum likelihood estimation
  #   level:   level for the confidence interval
  #   round:   set TRUE to round results
  #
  # Returns:
  #   A list with estimates for the random slope: 
  #   - Mean
  #   - Standard error (SE)
  #   - between-study heterogeneity tau
  #   - Odds ratio (OR)
  #   - P-value (p)
  #   - 2.5% Confidence Interval of the Odds Ratio (CI.lower)
  #   - 97.5% Confidence Interval of the Odds Ratio (CI.upper)
  #   - 2.5% Prediction Interval of the Odds Ratio (PI.lower)
  #   - 97.5% Prediction Interval of the Odds Ratio (PI.upper)
  #  Note that there is no estimate for the intercept term and the correlation
  #  between the random effects
  VerifyData(ds) # check data
  
  alpha <- (1-level)/2
  studyids <- sort(unique(ds$studyid))
  betas <- c("Intercept",dep)
  
  nstudies <- length(studyids)
  npar <- ((length(betas)**2-length(betas))/2)+2*length(betas)
  estcoefs <- as.data.frame(array(NA,dim=c(nstudies,npar)))
  colnames(estcoefs) <- c("Intercept", "Slope", "var_Intercept", 
                          "cov_Intercept_Slope", "var_Slope")
  rownames(estcoefs) <- studyids
  
  for (j in 1:length(studyids))
  {
    x = ds[which(ds$studyid==studyids[j]),match(dep,colnames(ds))]
    y = ds[which(ds$studyid==studyids[j]),match(outcome,colnames(ds))]
   
    fit <- FitFirstStageModel(x,y)
    estcoefs[j,] <- c(fit$coefs, fit$vcov[c(1,3,4)])
  }
  
  S <- estcoefs[,"var_Slope"]
  int.names <- c(paste((alpha*100),"%CI", sep=""), 
                 paste(((1-alpha)*100),"%CI", sep=""), 
                 paste((alpha*100),"%PI", sep=""),
                 paste(((1-alpha)*100),"%PI", sep=""))

  #meta-analysis on the slopes 
  if (method =="ml" | method=="reml") {
    fit <- mvmeta(Slope, S=S, data=estcoefs, method=method)
    est <- fit$coef[1]
    est.var <- fit$vcov[1,1]
    est.tausq <- fit$Psi[1,1]
  } else if (method=="mom") { # method-of-moments
    fit <- uvmeta(r=estcoefs[,"Slope"], vars=S, model="random", method="MOM")
    est <- fit$results["mu","Mean"]
    est.var <- fit$results["mu","Var"]
    est.tausq <- fit$results["tausq","Mean"]
  } else {
    stop("Invalid method!")
  }
  
  # Calculate p-value, CI and PI for the OR
  pval <- CalculatePvalue(est, est.var)
  ci.interval <- exp(ConfidenceInterval(est, est.var, level))
  pi.interval <- exp(PredictionInterval(est, est.var, est.tausq, 
                                        df=(nstudies-2), level))
  
  # Store results
  results <- c(est, sqrt(est.var), sqrt(est.tausq), exp(est), 
               ci.interval, pi.interval)
  names(results) <- c("mu", "SE", "tau", "OR", int.names)
  
  if (round) {
    results <- round(results,2)
    if(pval>0.001)  pval <- round(pval,3)
  }
  slope.results <- list(estimates=results[1:3], OR=results[4:8], p=pval)
  out <- list(Intercept=NA, Slope=slope.results, rho=NA)
  return(out)
}

FitModel3 <- function(ds, dep, outcome, nAGQ=1, level=0.95, round=T) {
  # Fit fully (bivariate) random-effects one-stage model
  #
  # Args:
  #   ds:      the dataset
  #   dep:     the prognostic factor of interest
  #   outcome: the outcome variable of interest
  #   nAGQ:    number of quadrature points
  #   level:   level for the confidence interval
  #   round:   set TRUE to round results
  #
  # Returns:
  #   A list with estimates for the random intercept and random slope: 
  #   - Mean
  #   - Standard error (SE)
  #   - between-study heterogeneity tau
  #   - Odds ratio (OR)
  #   - P-value (p)
  #   - 2.5% Confidence Interval of the Odds Ratio (CI.lower)
  #   - 97.5% Confidence Interval of the Odds Ratio (CI.upper)
  #   - 2.5% Prediction Interval of the Odds Ratio (PI.lower)
  #   - 97.5% Prediction Interval of the Odds Ratio (PI.upper)
  #  rho: the correlation between the random effects
  VerifyData(ds) # check data
  
  alpha <- (1-level)/2
  studyids <- sort(unique(ds$studyid))
  betas <- c("Intercept",dep)
  nstudies <- length(studyids)
  
  fmla <- as.formula(paste(outcome,"~1+", paste(dep,"+(1+",dep,"|studyid)", 
                                                collapse="+", sep="")))
  
  fit <- try(lmer(fmla, family=binomial, ds, nAGQ=nAGQ))
  
  if (inherits(fit,"try-error")) 
    stop ("An error occurred whilst fitting the model!")
  
  results <- array(NA, dim=c(length(fixef(fit)),8))
  int.names <- c(paste((alpha*100),"%CI", sep=""), 
                 paste(((1-alpha)*100),"%CI", sep=""), 
                 paste((alpha*100),"%PI", sep=""),
                 paste(((1-alpha)*100),"%PI", sep=""))
  colnames(results) <-  c("mu", "SE", "tau", "OR", int.names)
  rownames(results) <- names(fixef(fit))
  pvals <- list()
  
  # Process results
  for (j in 1:length(fixef(fit)))
  {
    est <- fixef(fit)[j]
    est.var <- vcov(fit)[j,j]
    est.tausq <- attr(VarCorr(fit)$studyid,"stddev")[j]**2
    ci.interval <- exp(ConfidenceInterval(est, est.var, level))
    pi.interval <- exp(PredictionInterval(est, est.var, est.tausq, 
                                          df=(nstudies-2), level))
    pval <- CalculatePvalue(est, est.var)
    pvals[[j]] <- if(pval>0.001 & round)  round(pval, 3) else pval
    estimates <- c(est, sqrt(est.var), sqrt(est.tausq), exp(est), 
                   ci.interval, pi.interval)
    results[j,] <- if (round) round(estimates, 2) else estimates
  }
  
  rho <- attr(VarCorr(fit)$studyid, "correlation")[1,2]
  if (round) rho <- round(rho,2)

  int.results   <- list(estimates=results[1,1:3], OR=results[1,4:8], 
                        p=pvals[[1]])
  slope.results <- list(estimates=results[2,1:3], OR=results[2,4:8], 
                        p=pvals[[2]])
  
  out <- list(Intercept=int.results, Slope=slope.results, rho=rho)
  return(out)
}

FitModel4 <- function(ds, dep, outcome, nAGQ=1, level=0.95, round=T) {
  # Reduced random-effects one-stage model
  #
  # Args:
  #   ds:      the dataset
  #   dep:     the prognostic factor of interest
  #   outcome: the outcome variable of interest
  #   nAGQ:    number of quadrature points
  #   level:   level for the confidence interval
  #   round:   set TRUE to round results
  #
  # Returns:
  #   A list with estimates for the random intercept and random slope: 
  #   - Mean
  #   - Standard error (SE)
  #   - between-study heterogeneity tau
  #   - Odds ratio (OR)
  #   - P-value (p)
  #   - 2.5% Confidence Interval of the Odds Ratio (CI.lower)
  #   - 97.5% Confidence Interval of the Odds Ratio (CI.upper)
  #   - 2.5% Prediction Interval of the Odds Ratio (PI.lower)
  #   - 97.5% Prediction Interval of the Odds Ratio (PI.upper)
  #  Note that there is no estimate for the correlation between the 
  #  random effects (it is assumed zero)
  VerifyData(ds) # check data
  
  alpha <- (1-level)/2
  studyids <- sort(unique(ds$studyid))
  betas <- c("Intercept",dep)
  nstudies <- length(studyids)
  
  fmla <- as.formula(paste(outcome,"~1+",paste(dep,"+(1|studyid)+(0+", dep,
                                               "|studyid)", collapse="+", 
                                               sep="")))
  
  fit <- try(lmer(fmla, family=binomial, ds, nAGQ=nAGQ))
  
  if (inherits(fit,"try-error")) 
    stop ("An error occurred whilst fitting the model!")
  
  results <- array(NA, dim=c(length(fixef(fit)),8))
  int.names <- c(paste((alpha*100),"%CI", sep=""), 
                 paste(((1-alpha)*100),"%CI", sep=""), 
                 paste((alpha*100),"%PI", sep=""),
                 paste(((1-alpha)*100),"%PI", sep=""))
  colnames(results) <-  c("mu", "SE", "tau", "OR", int.names)
  rownames(results) <- names(fixef(fit))
  pvals <- list()
  
  # Process results
  for (j in 1:length(fixef(fit)))
  {
    est <- fixef(fit)[j]
    est.var <- vcov(fit)[j,j]
    est.tausq <- attr(VarCorr(fit)[j]$studyid,"stddev")**2
    ci.interval <- exp(ConfidenceInterval(est, est.var, level))
    pi.interval <- exp(PredictionInterval(est, est.var, est.tausq, 
                                          df=(nstudies-2), level))
    pval <- CalculatePvalue(est, est.var)
    pvals[[j]] <- if(pval>0.001 & round)  round(pval, 3) else pval
    estimates <- c(est, sqrt(est.var), sqrt(est.tausq), exp(est), 
                   ci.interval, pi.interval)
    results[j,] <- if (round) round(estimates, 2) else estimates
  }

  int.results   <- list(estimates=results[1,1:3], OR=results[1,4:8], 
                        p=pvals[[1]])
  slope.results <- list(estimates=results[2,1:3], OR=results[2,4:8], 
                        p=pvals[[2]])
  
  out <- list(Intercept=int.results, Slope=slope.results, rho=NA)
  return(out)
}

FitModel5 <- function(ds, dep, outcome, nAGQ=1, level=0.95, round=T) {
  # Stratified one-stage model
  #
  # Args:
  #   ds:      the dataset
  #   dep:     the prognostic factor of interest
  #   outcome: the outcome variable of interest
  #   nAGQ:    number of quadrature points
  #   level:   level for the confidence interval
  #   round:   set TRUE to round results
  #
  # Returns:
  #   A list with estimates for the random slope: 
  #   - Mean
  #   - Standard error (SE)
  #   - between-study heterogeneity tau
  #   - Odds ratio (OR)
  #   - P-value (p)
  #   - 2.5% Confidence Interval of the Odds Ratio (CI.lower)
  #   - 97.5% Confidence Interval of the Odds Ratio (CI.upper)
  #   - 2.5% Prediction Interval of the Odds Ratio (PI.lower)
  #   - 97.5% Prediction Interval of the Odds Ratio (PI.upper)
  #  Note that there is no estimate for the intercept term and the correlation
  #  between the random effects
  VerifyData(ds) # check data
  
  alpha <- (1-level)/2
  studyids <- sort(unique(ds$studyid))
  betas <- c("Intercept",dep)
  nstudies <- length(studyids)
  ds.dummies <- array(0,dim=c(dim(ds)[1], length(studyids)))
  for (i in 1:length(studyids))
    ds.dummies[which(ds$studyid==studyids[i]), i] <- 1 
  colnames(ds.dummies) <- paste("study", studyids, sep="")
  ds.full <- cbind(ds.dummies,ds)
  
  fmla <- as.formula(paste(outcome, "~0+",paste("study", studyids, sep="", 
                                                collapse="+"), "+", dep, 
                           "+(0+",dep,"|studyid)"))

  fit <- try(lmer(fmla, family=binomial, ds.full, nAGQ=nAGQ))
  
  if (inherits(fit,"try-error")) 
    stop ("An error occurred whilst fitting the model!")
  
  # Process results
  dep.index <- which(dep==names(fixef(fit)))
  est <- fixef(fit)[dep]
  est.var <- vcov(fit)[dep.index, dep.index]
  est.tausq <- attr(VarCorr(fit)$studyid,"stddev")**2
  ci.interval <- exp(ConfidenceInterval(est, est.var, level))
  pi.interval <- exp(PredictionInterval(est, est.var, est.tausq, 
                                        df=(nstudies-2), level))
  pval <- CalculatePvalue(est, est.var)
  pval <- if(pval>0.001 & round)  round(pval, 3) else pval
  estimates <- c(est, sqrt(est.var), sqrt(est.tausq), exp(est), 
                 ci.interval, pi.interval)
  results <- if (round) round(estimates, 2) else estimates
  int.names <- c(paste((alpha*100),"%CI", sep=""), 
                 paste(((1-alpha)*100),"%CI", sep=""), 
                 paste((alpha*100),"%PI", sep=""),
                 paste(((1-alpha)*100),"%PI", sep=""))
  names(results) <-  c("mu", "SE", "tau", "OR", int.names)
  
  slope.results <- list(estimates=results[1:3], OR=results[4:8], p=pval)
  
  out <- list(Intercept=NA, Slope=slope.results, rho=NA)
  return(out)
}

FitModelA <- function(ds, dep, adj, outcome, method="reml", level=0.95, 
                      round=T) {
  # Full (multivariate) meta-analysis AD model (Two-stage)
  #
  # Args:
  #   ds:      the dataset
  #   dep:     the prognostic factor of interest
  #   adj:     adjustment factors/confounders
  #   outcome: the outcome variable of interest
  #   metohd:  use "reml" for restricted maximum likelihood, or "ml" for 
  #            maximum likelihood estimation
  #   level:   level for the confidence interval
  #   round:   set TRUE to round results
  #
  # Returns:
  #   A list with estimates for the random slope
  #   - Mean
  #   - Standard error (SE)
  #   - between-study heterogeneity tau
  #   - Odds ratio (OR)
  #   - P-value (p)
  #   - 2.5% Confidence Interval of the Odds Ratio (CI.lower)
  #   - 97.5% Confidence Interval of the Odds Ratio (CI.upper)
  #   - 2.5% Prediction Interval of the Odds Ratio (PI.lower)
  #   - 97.5% Prediction Interval of the Odds Ratio (PI.upper)
  VerifyData(ds) # check data
  
  alpha <- (1-level)/2
  studyids <- sort(unique(ds$studyid))
  betas <- c("Intercept",dep,adj)
  nstudies <- length(studyids)
  fmla <- as.formula(paste(outcome, "~", paste(c(dep,adj), collapse="+")))
  
  data <- as.data.frame(array(NA, dim=c(length(studyids), length(betas))))
  colnames(data) <- betas
  S <- list()
  for (j in 1:length(studyids))
  {
    D <- ds[which(ds$studyid==studyids[j]), ]
    fit <- glm(fmla, data=D, family=binomial)
    
    # Store estimates
    S[[j]] <- vcov(fit)
    colnames(S[[j]])[1] <- rownames(S[[j]])[1] <- "Intercept"
    data[j,] <- c(coefficients(fit))
  }
  
  model <- mvmeta(as.formula(paste("cbind(Intercept,", dep, ",", 
                                   paste(adj,collapse=","), ")~1")), 
                  S=S, data=data, method=method)

  results <- array(NA, dim=c(length(model$coef),8))
  int.names <- c(paste((alpha*100),"%CI", sep=""), 
                 paste(((1-alpha)*100),"%CI", sep=""), 
                 paste((alpha*100),"%PI", sep=""),
                 paste(((1-alpha)*100),"%PI", sep=""))
  colnames(results) <-  c("mu", "SE", "tau", "OR", int.names)
  rownames(results) <- colnames(model$coef)
  pvals <- list()
  
  for (i in 1:length(model$coef)) {
    est <- model$coef[i]
    est.var <- model$vcov[i,i]
    est.tausq <- model$Psi[i,i]
    pval <- CalculatePvalue(est, est.var)
    pvals[[i]] <- if(pval>0.001 & round)  round(pval, 3) else pval
    ci.interval <- exp(ConfidenceInterval(est, est.var, level))
    pi.interval <- exp(PredictionInterval(est, est.var, est.tausq, 
                                          df=(nstudies-2), level))
    estimates <- c(est, sqrt(est.var), sqrt(est.tausq), exp(est), 
                   ci.interval, pi.interval)
    results[i,] <- if (round) round(estimates, 2) else estimates
  }
  
  dep.index <- which(dep==colnames(model$coef))
  slope.results <- list(estimates=results[dep,1:3], OR=results[dep,4:8], 
                        p=pvals[[dep.index]])
  
  out <- list(Slope=slope.results)
  return(out)
}

FitModelB <- function(ds, dep, adj, outcome, method="reml", level=0.95, 
                      round=T) {
  # Univariate meta-analysis AD model (Two-stage)
  #
  # Args:
  #   ds:      the dataset
  #   dep:     the prognostic factor of interest
  #   adj:     adjustment factors/confounders
  #   outcome: the outcome variable of interest
  #   metohd:  use "reml" for restricted maximum likelihood, or "ml" for 
  #            maximum likelihood estimation
  #   level:   level for the confidence interval
  #   round:   set TRUE to round results
  #
  # Returns:
  #   A list with estimates for the random slope
  #   - Mean
  #   - Standard error (SE)
  #   - between-study heterogeneity tau
  #   - Odds ratio (OR)
  #   - P-value (p)
  #   - 2.5% Confidence Interval of the Odds Ratio (CI.lower)
  #   - 97.5% Confidence Interval of the Odds Ratio (CI.upper)
  #   - 2.5% Prediction Interval of the Odds Ratio (PI.lower)
  #   - 97.5% Prediction Interval of the Odds Ratio (PI.upper)
  VerifyData(ds) # check data
  
  alpha <- (1-level)/2
  studyids <- sort(unique(ds$studyid))
  betas <- c("Intercept",dep,adj)
  nstudies <- length(studyids)
  
  fmla <- as.formula(paste(outcome,"~",paste(c(dep,adj), collapse="+")))
    
  data <- as.data.frame(array(NA, dim=c(length(studyids), length(betas)*2)))
  colnames(data) <- c(betas, paste("var_", betas, sep=""))
  rownames(data) <- studyids
  
  for (j in 1:length(studyids))
  {
    D <- ds[which(ds$studyid==studyids[j]), ]
    fit <- glm(fmla, data=D, family=binomial)
    data[j,] <- c(coefficients(fit), diag(vcov(fit)))
  }
  
  S <- data[, paste("var_", dep, sep="")]
  model <- mvmeta(as.formula(paste("", dep, "~1")), S=S, data=data, 
                  method=method)
  
  est <- model$coef
  est.var <- model$vcov
  est.tausq <- model$Psi
  pval <- CalculatePvalue(est, est.var)
  pval <- if(pval>0.001 & round)  round(pval, 3) else pval
  ci.interval <- exp(ConfidenceInterval(est, est.var, level))
  pi.interval <- exp(PredictionInterval(est, est.var, est.tausq, 
                                        df=(nstudies-2), level))
  estimates <- c(est, sqrt(est.var), sqrt(est.tausq), exp(est), 
                 ci.interval, pi.interval)
  results <- if (round) round(estimates, 2) else estimates
  int.names <- c(paste((alpha*100),"%CI", sep=""), 
                 paste(((1-alpha)*100),"%CI", sep=""), 
                 paste((alpha*100),"%PI", sep=""),
                 paste(((1-alpha)*100),"%PI", sep=""))
  names(results) <-  c("mu", "SE", "tau", "OR", int.names)
  
  slope.results <- list(estimates=results[1:3], OR=results[4:8], p=pval)
  out <- list(Slope=slope.results)
  return(out)
}

FitModelC <- function(ds, dep, adj, outcome, nAGQ=1, level=0.95, 
                     round=T) {
  # Fully random-effects one-stage model
  #
  # Args:
  #   ds:      the dataset
  #   dep:     the prognostic factor of interest
  #   adj:     adjustment factors/confounders
  #   outcome: the outcome variable of interest
  #   nAGQ:    number of quadrature points
  #   level:   level for the confidence interval
  #   round:   set TRUE to round results
  #
  # Returns:
  #   A list with estimates for the random slope
  #   - Mean
  #   - Standard error (SE)
  #   - between-study heterogeneity tau
  #   - Odds ratio (OR)
  #   - P-value (p)
  #   - 2.5% Confidence Interval of the Odds Ratio (CI.lower)
  #   - 97.5% Confidence Interval of the Odds Ratio (CI.upper)
  #   - 2.5% Prediction Interval of the Odds Ratio (PI.lower)
  #   - 97.5% Prediction Interval of the Odds Ratio (PI.upper)
  VerifyData(ds) # check data
  
  alpha <- (1-level)/2
  studyids <- sort(unique(ds$studyid))
  betas <- c("Intercept",dep,adj)
  nstudies <- length(studyids)
  
  fmla <- paste(outcome, "~", dep, "+", paste(adj, collapse="+"), "+(1+", 
                paste( dep, "+", paste(adj, collapse="+")), "|studyid)")
  fmla <- as.formula(fmla)
  
  fit <- try(lmer(fmla, family=binomial, ds, nAGQ=nAGQ))
  
  if (inherits(fit,"try-error")) 
    stop ("An error occurred whilst fitting the model!")
  
  dep.index <- which(dep==names(fixef(fit)))
  est <- fixef(fit)[dep]
  est.var <- vcov(fit)[dep.index,dep.index]
  est.tausq <- attr(VarCorr(fit)$studyid,"stddev")[dep.index]**2
  ci.interval <- exp(ConfidenceInterval(est, est.var, level))
  pi.interval <- exp(PredictionInterval(est, est.var, est.tausq, 
                                        df=(nstudies-2), level))
  pval <- CalculatePvalue(est, est.var)
  pval <- if(pval>0.001 & round)  round(pval, 3) else pval
  estimates <- c(est, sqrt(est.var), sqrt(est.tausq), exp(est), 
                 ci.interval, pi.interval)
  results <- if (round) round(estimates, 2) else estimates
  int.names <- c(paste((alpha*100),"%CI", sep=""), 
                 paste(((1-alpha)*100),"%CI", sep=""), 
                 paste((alpha*100),"%PI", sep=""),
                 paste(((1-alpha)*100),"%PI", sep=""))
  names(results) <-  c("mu", "SE", "tau", "OR", int.names)
  
  slope.results <- list(estimates=results[1:3], OR=results[4:8], p=pval)
  out <- list(Slope=slope.results)
  return(out)
}

FitModelD <- function(ds, dep, adj, outcome, nAGQ=1, level=0.95, 
                      round=T) {
  # Reduced one-stage model
  #
  # Args:
  #   ds:      the dataset
  #   dep:     the prognostic factor of interest
  #   adj:     adjustment factors/confounders
  #   outcome: the outcome variable of interest
  #   nAGQ:    number of quadrature points
  #   level:   level for the confidence interval
  #   round:   set TRUE to round results
  #
  # Returns:
  #   A list with estimates for the random slope
  #   - Mean
  #   - Standard error (SE)
  #   - between-study heterogeneity tau
  #   - Odds ratio (OR)
  #   - P-value (p)
  #   - 2.5% Confidence Interval of the Odds Ratio (CI.lower)
  #   - 97.5% Confidence Interval of the Odds Ratio (CI.upper)
  #   - 2.5% Prediction Interval of the Odds Ratio (PI.lower)
  #   - 97.5% Prediction Interval of the Odds Ratio (PI.upper)
  VerifyData(ds) # check data
  
  alpha <- (1-level)/2
  studyids <- sort(unique(ds$studyid))
  betas <- c("Intercept",dep,adj)
  nstudies <- length(studyids)
  
  fmla <- paste(outcome, "~1+ (1|studyid)+", dep, "+(0+", dep, "|studyid)+", 
                paste(adj, "+(0+", adj, "|studyid)", collapse="+"), collapse="+") 
  fmla <- as.formula(fmla)
  
  fit <- try(lmer(fmla, family=binomial, ds, nAGQ=nAGQ))
  
  if (inherits(fit,"try-error")) 
    stop ("An error occurred whilst fitting the model!")
  
  dep.index <- which(dep==names(fixef(fit)))
  est <- fixef(fit)[dep]
  est.var <- vcov(fit)[dep.index,dep.index]
  est.tausq <- attr((VarCorr(fit)[[dep.index]]),"stddev")**2
  ci.interval <- exp(ConfidenceInterval(est, est.var, level))
  pi.interval <- exp(PredictionInterval(est, est.var, est.tausq, 
                                        df=(nstudies-2), level))
  pval <- CalculatePvalue(est, est.var)
  pval <- if(pval>0.001 & round)  round(pval, 3) else pval
  estimates <- c(est, sqrt(est.var), sqrt(est.tausq), exp(est), 
                 ci.interval, pi.interval)
  results <- if (round) round(estimates, 2) else estimates
  int.names <- c(paste((alpha*100),"%CI", sep=""), 
                 paste(((1-alpha)*100),"%CI", sep=""), 
                 paste((alpha*100),"%PI", sep=""),
                 paste(((1-alpha)*100),"%PI", sep=""))
  names(results) <-  c("mu", "SE", "tau", "OR", int.names)
  
  slope.results <- list(estimates=results[1:3], OR=results[4:8], p=pval)
  out <- list(Slope=slope.results)
  return(out)
}

FitModelE <- function(ds, dep, adj, outcome, nAGQ=1, level=0.95, 
                      round=T) {
  # Stratified one-stage model (by intercept)
  #
  # Args:
  #   ds:      the dataset
  #   dep:     the prognostic factor of interest
  #   adj:     adjustment factors/confounders
  #   outcome: the outcome variable of interest
  #   nAGQ:    number of quadrature points
  #   level:   level for the confidence interval
  #   round:   set TRUE to round results
  #
  # Returns:
  #   A list with estimates for the random slope
  #   - Mean
  #   - Standard error (SE)
  #   - between-study heterogeneity tau
  #   - Odds ratio (OR)
  #   - P-value (p)
  #   - 2.5% Confidence Interval of the Odds Ratio (CI.lower)
  #   - 97.5% Confidence Interval of the Odds Ratio (CI.upper)
  #   - 2.5% Prediction Interval of the Odds Ratio (PI.lower)
  #   - 97.5% Prediction Interval of the Odds Ratio (PI.upper)
  VerifyData(ds) # check data
  
  alpha <- (1-level)/2
  studyids <- sort(unique(ds$studyid))
  betas <- c("Intercept",dep,adj)
  nstudies <- length(studyids)
  
  ds.dummies <- array(0,dim=c(dim(ds)[1], length(studyids)))
  for (i in 1:length(studyids))
    ds.dummies[which(ds$studyid==studyids[i]), i] <- 1 
  colnames(ds.dummies) <- paste("study", studyids, sep="")
  ds.full <- cbind(ds.dummies,ds)
  
  fmla <- paste(outcome, "~0+", paste("study", studyids, sep="", collapse="+"),
                "+", dep, "+", paste(adj, collapse="+"), "+(0+", 
                paste(dep,"+", paste(adj, collapse="+")), "|studyid)")
  fmla <- as.formula(fmla)
  
  fit <- try(lmer(fmla, family=binomial, ds.full, nAGQ=nAGQ))
  
  dep.index <- which(dep==names(fixef(fit)))
  est <- fixef(fit)[dep]
  est.var <- vcov(fit)[dep.index,dep.index]
  est.tausq <- attr((VarCorr(fit)$studyid),"stddev")[dep]**2
  ci.interval <- exp(ConfidenceInterval(est, est.var, level))
  pi.interval <- exp(PredictionInterval(est, est.var, est.tausq, 
                                        df=(nstudies-2), level))
  pval <- CalculatePvalue(est, est.var)
  pval <- if(pval>0.001 & round)  round(pval, 3) else pval
  estimates <- c(est, sqrt(est.var), sqrt(est.tausq), exp(est), 
                 ci.interval, pi.interval)
  results <- if (round) round(estimates, 2) else estimates
  int.names <- c(paste((alpha*100),"%CI", sep=""), 
                 paste(((1-alpha)*100),"%CI", sep=""), 
                 paste((alpha*100),"%PI", sep=""),
                 paste(((1-alpha)*100),"%PI", sep=""))
  names(results) <-  c("mu", "SE", "tau", "OR", int.names)
  
  slope.results <- list(estimates=results[1:3], OR=results[4:8], p=pval)
  out <- list(Slope=slope.results)
  return(out)
}
